# Supplementary material for: Comprehensive Proteomic Profiling Reveals Dysregulation of Angiogenesis and Inflammatory Pathways in the Brains of SIRT3 Knockout Mice
Source: Brain Sci. 2026 Feb 28;16(3):270. doi: 10.3390/brainsci16030270 (PMC13024698; doi:10.3390/brainsci16030270)
Supplement: Supplementary file 1 [file brainsci-16-00270-s001.zip]

Archive with 2 entries (2 files):
- brainsci-4063978-Figure S1.pdf
- brainsci-4063978-Table SI.pdf
